# Supplementary material for: Employing Gamma-Ray-Modified Carbon Quantum Dots to Combat a Wide Range of Bacteria
Source: Antibiotics (Basel). 2023 May 17;12(5):919. doi: 10.3390/antibiotics12050919 (PMC10215299; doi:10.3390/antibiotics12050919)
Supplement: Supplementary file 1 [file antibiotics-12-00919-s001.zip]

Archive with 1 entries (1 files):
- antibiotics-2389786-supplementary.pdf
